# Supplementary material for: The Whole-Genome Sequencing and Probiotic Profiling of Lactobacillus reuteri Strain TPC32 Isolated from Tibetan Pig
Source: Nutrients. 2024 Jun 16;16(12):1900. doi: 10.3390/nu16121900 (PMC11206325; doi:10.3390/nu16121900)
Supplement: Supplementary file 1 [file nutrients-16-01900-s001.zip]

Archive with 1 entries (1 files):
- nutrients-3033077-supplementary.pdf
